# Supplementary material for: DNA methylation dynamics during pregnancy
Source: Front Cell Dev Biol. 2023 May 22;11:1185311. doi: 10.3389/fcell.2023.1185311 (PMC10242503; doi:10.3389/fcell.2023.1185311)
Supplement: Supplementary file 2 [file Table1.XLSX]

## Sheet: DMP
Supplemental Table 1. Significant differentially methylated CpGs between first and third trimester of pregnancy.
	Chromosome	Position	Gene	Feature	CGI	Adjusted P.value
cg13652985	17	46658257	MIR10A	TSS1500	shore	3.11e-05
cg00052692	12	122442863		IGR	opensea	0.00029
cg06123699	3	188817035		IGR	opensea	0.00029
cg08996521	3	50649994	CISH	TSS1500	shore	0.00029
cg15885703	11	118094830	AMICA1	5'UTR	opensea	0.00062
cg05844798	20	3062344		IGR	shore	0.00069
cg09430344	16	27237355	NSMCE1	Body	opensea	0.00088
cg03067296	17	76274577	LOC100996291	TSS200	opensea	0.00179
cg20701457	17	62084342	ICAM2	5'UTR	opensea	0.00179
cg11047325	17	76354934	SOCS3	Body	island	0.00378
cg15649236	17	46657504	MIR10A	TSS200	shore	0.00406
cg04753874	12	122442856		IGR	opensea	0.00406
cg13476263	19	51547821		IGR	opensea	0.00406
cg01839793	15	90303768		IGR	opensea	0.00610
cg01572694	17	46657555	MIR10A	TSS1500	shore	0.00610
cg18191116	14	81893507	STON2	1stExon	opensea	0.00610
cg23014425	17	46648525	HOXB3	5'UTR	opensea	0.00717
cg02003183	14	103415882	CDC42BPB	Body	opensea	0.00769
cg01826979	15	88446518	NTRK3	Body	opensea	0.00769
cg08076236	20	10643299	JAG1	Body	opensea	0.00769
cg25436217	22	39879023	MGAT3	5'UTR	opensea	0.00769
cg05230392	17	55976522	CUEDC1	5'UTR	opensea	0.00863
cg20263853	1	8824177	RERE	5'UTR	opensea	0.00877
cg05541267	3	50647374	CISH	Body	shore	0.00878
cg04014328	17	46653615	HOXB4	3'UTR	shore	0.01154
cg27553776	6	133033641	VNN1	Body	opensea	0.01188
cg26262644	15	74214246	LOXL1-AS1	Body	opensea	0.01188
cg25325512	6	37142220	PIM1	3'UTR	shelf	0.01304
cg00840791	19	16453259		IGR	opensea	0.01398
cg05822888	17	46656892	HOXB4	TSS1500	shore	0.01598
cg25824462	7	116271183		IGR	opensea	0.01598
cg17516837	12	93975417		IGR	opensea	0.01609
cg27090964	18	22622913		IGR	opensea	0.01667
cg27589809	3	50650410	CISH	TSS1500	shore	0.01667
cg15871086	18	56526595		IGR	shelf	0.01820
cg25800753	10	94891725		IGR	opensea	0.02025
cg02543993	7	5736195	RNF216	Body	opensea	0.02154
cg19748455	17	76274856	LOC100996291	TSS1500	opensea	0.02415
cg04253214	1	78942099		IGR	opensea	0.02415
cg19278199	4	143324267	INPP4B	Body	opensea	0.02415
cg17501210	6	166970252	RPS6KA2	Body	opensea	0.02595
cg05186879	3	50650322	MAPKAPK3	5'UTR	shore	0.02642
cg10926330	17	76268981		IGR	opensea	0.02801
cg18360734	17	8288033	RPL26	TSS1500	shore	0.03318
cg26916621	17	46657346	MIR10A	TSS200	shore	0.03462
cg20493718	17	80202979	CSNK1D	Body	island	0.03577
cg19893929	2	16105823		IGR	opensea	0.03924
cg17590488	10	21319035	NEBL	Body	opensea	0.04128
cg27586401	20	5054189		IGR	opensea	0.04421
cg18420087	14	93510084	ITPK1	Body	opensea	0.04519
cg15143202	3	168866525	MECOM	TSS1500	shore	0.04519
cg19437699	13	20657125	ZMYM2	Body	opensea	0.04519
cg04094640	16	27237122	NSMCE1	Body	opensea	0.04575
cg04610187	17	76360794		IGR	shelf	0.04849
cg01936839	7	27198896		IGR	shore	0.04849
cg08440485	9	5892542	MLANA	ExonBnd	opensea	0.04874
cg22338587	2	99386449	LOC101927070	Body	opensea	0.04928

## Sheet: DMR
Supplemental Table 2. Significant differentially methylated regions (DMR) between first and third trimester of pregnancy.
	Chromosome	Start	End	Gene	Methylation difference (First-Third)	Adjusted P.value
DMR_1	chr6	33048310	33048919	HLA-DPA1	2.05	3.65e-05
DMR_2	chr17	79004850	79005662	BAIAP2-AS1	-2.59	5.65e-05
DMR_3	chr20	3065343	3065698	AVP	2.87	5.64e-05
DMR_4	chr6	30458998	30459867	HLA-E	2.21	7.31e-05
DMR_5	chr21	36259067	36259797	RUNX1	1.98	7.31e-05
DMR_6	chr6	30130819	30131283	TRIM15	2.11	7.97e-05
DMR_7	chr17	8702486	8702896	MFSD6L	2.29	0.000136
DMR_8	chr5	54281198	54281733	ESM1	1.71	0.000112
DMR_9	chr1	870791	871546	SAMD11	2.09	0.000119
DMR_10	chr4	81118188	81118794	PRDM8	1.93	0.000149
DMR_11	chr17	46652179	46652550	HOXB3	3.46	0.000215
DMR_12	chr12	56863023	56863389	SPRYD4	2.55	0.000309
DMR_13	chr16	75150456	75150833	LDHD	1.89	0.000255
DMR_14	chr1	25291385	25291720	RUNX3	2.15	0.000289
DMR_15	chr8	144660395	144660772	NAPRT1	-1.81	0.000322
DMR_16	chr17	46622536	46622899	HOXB-AS1	2.25	0.000568
DMR_17	chr5	501863	502436	SLC9A3	-1.99	0.000402
DMR_18	chr17	46673442	46673625	HOXB-AS3/HOXB6	2.61	0.000837
DMR_19	chr8	95962352	95962463		2.23	0.000601
DMR_20	chr20	32274378	32274559		-2.49	0.001123
DMR_21	chr7	855006	855052		-3.09	0.001708
DMR_22	chr2	198651303	198651590		-1.81	0.000674
DMR_23	chr3	149094653	149095283	TM4SF1	2.05	0.000940
DMR_24	chr15	57025816	57025818	ZNF280D	4.22	0.003273
DMR_25	chr3	178865550	178865553		-4.05	0.004147
DMR_26	chr1	160370253	160370370	VANGL2	-2.03	0.001013
DMR_27	chr11	61159649	61159837		-1.71	0.000947
DMR_28	chr5	8457538	8457818		-1.70	0.000957
DMR_29	chr15	33360195	33360271	FMN1	2.29	0.001807
DMR_30	chr17	79792777	79793000	PPP1R27	-1.69	0.001020
DMR_31	chr19	5838729	5838779	FUT6	2.00	0.001086
DMR_32	chr8	37823979	37824272	ADRB3	1.67	0.001083
DMR_33	chr17	5019611	5019989	ZNF232	-1.66	0.001113
DMR_34	chr1	27961680	27961868	FGR	-1.61	0.001342
DMR_35	chr14	102171876	102172296		-2.22	0.002319
DMR_36	chr6	31838684	31839025	SLC44A4	-1.91	0.001408
DMR_37	chr20	749264	749620		1.57	0.001531
DMR_38	chr16	85589645	85589696		-3.16	0.015518
DMR_39	chr17	46671635	46672255	HOXB-AS3	2.14	0.002974
DMR_40	chr2	191398756	191398806	TMEM194B	-2.56	0.005556
DMR_41	chr17	79847035	79847686	ALYREF	-1.79	0.002213
DMR_42	chr10	101287059	101287381		2.11	0.003293
DMR_43	chr5	37248894	37249567		-1.78	0.002349
DMR_44	chr12	12870959	12871110		-2.96	0.021008
DMR_45	chr3	23851254	23851470	UBE2E1	2.03	0.003994
DMR_46	chr19	36631141	36631318	CAPNS1	-2.89	0.023178
DMR_47	chr11	74204105	74204221	LIPT2	-1.66	0.003625
DMR_48	chr5	1008558	1008858		-2.01	0.004373
DMR_49	chr19	57049326	57049777		-1.99	0.004469
DMR_50	chr5	148738020	148738205	PCYOX1L	-2.37	0.008327
DMR_51	chr9	140066934	140067121		2.37	0.008354
DMR_52	chr1	20465009	20465218		-2.36	0.008580
DMR_53	chr17	76975944	76976091	LGALS3BP	1.97	0.004825
DMR_54	chr7	27186930	27187102	HOXA-AS3/HOXA6	2.27	0.010750
DMR_55	chr1	27248432	27248618	NUDC	-2.27	0.010776
DMR_56	chr17	5026393	5026543	ZNF232	1.91	0.005582
DMR_57	chr21	47604052	47604361	SPATC1L	1.91	0.005589
DMR_58	chr19	51226357	51226574		1.87	0.006190
DMR_59	chr16	49315302	49315606	CBLN1	-1.87	0.006263
DMR_60	chr1	248100585	248100614		-1.86	0.006356
DMR_61	chr10	104535990	104536121	OR2L13	1.84	0.006828
DMR_62	chr11	93063886	93064092	CCDC67	-1.84	0.006845
DMR_63	chrX	119694953	119694964	CUL4B	-1.84	0.006928
DMR_64	chr1	94057726	94057789	BCAR3	1.83	0.007091
DMR_65	chr17	80231206	80231336	CSNK1D	-1.79	0.007829
DMR_66	chr21	33784903	33785063	EVA1C	-1.75	0.009171
DMR_67	chr1	248020641	248020812	TRIM58	-1.73	0.009769
DMR_68	chr7	106808956	106809167		-1.72	0.010032
DMR_69	chr12	56497447	56497785		-1.72	0.010035
DMR_70	chr5	135415693	135415819		1.72	0.010082
DMR_71	chr7	154863244	154863381	HTR5A	-1.70	0.010730
DMR_72	chr7	44104860	44105338	PGAM2	1.69	0.010939
DMR_73	chr4	47917040	47917094		-1.68	0.011331
DMR_74	chr11	18433887	18434354	LDHC	-1.68	0.011454
DMR_75	chr22	45404843	45404910	PHF21B	-1.67	0.011849
DMR_76	chr1	28098848	28099013		-2.21	0.012262
DMR_77	chr8	144329752	144329866	ZFP41	2.19	0.012524
DMR_78	chr17	72462537	72462635	CD300A	-1.65	0.012660
DMR_79	chr10	101280750	101280887		2.19	0.012810
DMR_80	chr19	58666456	58666504	ZNF329	-1.62	0.013744
DMR_81	chr2	558183	558315		-1.61	0.014312
DMR_82	chr1	173445917	173446124		-2.13	0.014857
DMR_83	chr4	8073737	8073804	ABLIM2	1.57	0.015983
DMR_84	chr7	30634111	30634134		-1.57	0.015983
DMR_85	chr19	11350143	11350165	DOCK6	1.55	0.016708
DMR_86	chr7	79764291	79764546	GNAI1	-2.07	0.016801
DMR_87	chr20	61886069	61886082	FLJ16779	-1.55	0.017107
DMR_88	chr17	4614312	4614422	ARRB2	-2.04	0.018107
DMR_89	chr8	146078980	146079007	COMMD5	-1.49	0.020263
DMR_90	chr13	28562886	28562902		1.98	0.020553
DMR_91	chr2	190649483	190649700	PMS1	-1.98	0.020858
DMR_92	chr16	11348611	11348684	RMI2/SOCS1	-1.97	0.021088
DMR_93	chr1	44870688	44870714		-1.94	0.022350
DMR_94	chr14	74100860	74100987		-1.93	0.023181
DMR_95	chr7	100660893	100660957	MUC12	-1.93	0.023204
DMR_96	chr3	35681046	35681158	ARPP21	-1.92	0.023277
DMR_97	chr19	58545542	58545837	ZSCAN1	-1.91	0.023799
DMR_98	chrX	152865293	152865298		-1.89	0.024700
DMR_99	chr1	113250386	113250469		-1.89	0.024876
DMR_100	chr1	89458751	89458791		-1.89	0.025015
DMR_101	chr12	29534528	29534625		1.89	0.025069
DMR_102	chr10	14372879	14372913	FRMD4A	1.89	0.025072
DMR_103	chr16	31471276	31471383	ARMC5	-1.88	0.025391
DMR_104	chr5	140043982	140044062		-1.88	0.025790
DMR_105	chr8	144408081	144408230	TOP1MT	-1.87	0.026547
DMR_106	chr11	73087715	73087939	RELT	-1.85	0.027694
DMR_107	chr9	98268788	98269081	PTCH1	-1.85	0.027730
DMR_108	chr19	42498319	42498325	ATP1A3	1.84	0.028169
DMR_109	chr1	35658023	35658192	SFPQ	-1.83	0.029066
DMR_110	chr1	220959227	220959454		-1.82	0.029811
DMR_111	chr19	50191342	50191497	PRMT1	1.81	0.030213
DMR_112	chr22	44319579	44319719	PNPLA3	-1.81	0.030339
DMR_113	chrX	72666283	72666536		1.80	0.031166
DMR_114	chr7	11872050	11872073		1.79	0.031186
DMR_115	chr6	41774756	41775163	USP49	-1.79	0.031828
DMR_116	chr7	32997094	32997190	FKBP9/AVL9	-1.78	0.032512
DMR_117	chr1	161719982	161720174	DUSP12	-1.78	0.032954
DMR_118	chr12	115131421	115131549		1.77	0.033546
DMR_119	chr17	46799986	46800028		1.77	0.033758
DMR_120	chr17	27917879	27917982	ANKRD13B	1.76	0.033974
DMR_121	chr13	20806477	20806543	GJB6	-1.76	0.034519
DMR_122	chr6	159239474	159239538	EZR	-1.75	0.035772
DMR_123	chr4	184580738	184580884	TRAPPC11	-2.61	0.036327
DMR_124	chr2	239139911	239140032		-1.73	0.037576
DMR_125	chr12	45443735	45443875	DBX2	1.73	0.037593
DMR_126	chr17	2496970	2496976	PAFAH1B1	-1.72	0.038185
DMR_127	chr4	183727862	183728196		-1.72	0.038264
DMR_128	chr2	115919006	115919013	DPP10	-1.72	0.038434
DMR_129	chr10	72362618	72362694		-1.71	0.038740
DMR_130	chr17	202348	202392	RPH3AL	1.71	0.038929
DMR_131	chr3	99978949	99979119		-1.70	0.039780
DMR_132	chr4	156588619	156588740	GUCY1A3	-1.70	0.039976
DMR_133	chr6	32374861	32374956	BTNL2	1.70	0.040002
DMR_134	chr5	38445220	38445301	EGFLAM	-1.69	0.040866
DMR_135	chr11	68171446	68171492	LRP5	-1.68	0.041827
DMR_136	chr18	60985959	60986115	BCL2	-1.68	0.041853
DMR_137	chr17	37792738	37792777	PPP1R1B	1.68	0.041890
DMR_138	chr4	87855377	87855652		-1.67	0.042551
DMR_139	chr19	57742421	57742444	AURKC	-1.67	0.042647
DMR_140	chr1	45806350	45806501	TOE1	2.50	0.043149
DMR_141	chr1	21835685	21835703		-1.67	0.043209
DMR_142	chrX	24482846	24482966		-1.66	0.044086
DMR_143	chr2	26402203	26402318	GAREML	-1.66	0.044183
DMR_144	chr4	25162275	25162353	PI4K2B	-1.66	0.044482
DMR_145	chr8	75897115	75897310	CRISPLD1	-1.65	0.045047
DMR_146	chr4	188916865	188916875		-1.65	0.045293
DMR_147	chr20	2188511	2188663		1.65	0.045455
DMR_148	chr19	57182816	57183016	ZNF835	-1.65	0.045512
DMR_149	chr8	98788110	98788476		-1.65	0.045602
DMR_150	chr2	105469786	105469827		1.64	0.045768
DMR_151	chr20	36149656	36149750	BLCAP	-1.64	0.045877
DMR_152	chr12	132854818	132855060	GALNT9	2.46	0.046343
DMR_153	chr4	37688031	37688098		-1.63	0.047466
DMR_154	chr11	33563060	33563377		-1.62	0.048111
DMR_155	chr11	63381728	63381825	PLA2G16	-2.43	0.048290
DMR_156	chr1	147782452	147782558	NBPF8	1.61	0.049250
DMR_157	chr6	30071572	30071612	TRIM31	1.61	0.049888
